# Supplementary material for: Spontaneous Bacterial Peritonitis: The Incremental Value of a Fast and Direct Bacterial Identification from Ascitic Fluids Inoculated in Blood Culture Bottles by MALDI-TOF MS for a Better Management of Patients
Source: Microorganisms. 2022 Jun 9;10(6):1188. doi: 10.3390/microorganisms10061188 (PMC9228703; doi:10.3390/microorganisms10061188)
Supplement: Supplementary file 1 [file microorganisms-10-01188-s001.zip]

Archive with 1 entries (1 files):
- microorganisms-1747432-supplementary.pdf
